# Supplementary material for: Hansen Solubility Parameters Applied to the Extraction of Phytochemicals
Source: Plants (Basel). 2023 Aug 21;12(16):3008. doi: 10.3390/plants12163008 (PMC10459436; doi:10.3390/plants12163008)
Supplement: Supplementary file 1 [file plants-12-03008-s001.zip]

Archive with 1 entries (1 files):
- plants-2510667-supplementary.pdf
